# Supplementary material for: New Beta-lactamases in Candidate Phyla Radiation: Owning Pleiotropic Enzymes Is a Smart Paradigm for Microorganisms with a Reduced Genome
Source: Int J Mol Sci. 2022 May 13;23(10):5446. doi: 10.3390/ijms23105446 (PMC9145738; doi:10.3390/ijms23105446)
Supplement: Supplementary file 1 [file ijms-23-05446-s001.zip › Table S1.xlsx]

## Sheet: Sheet1
Sequence number	RAST server annotation	Repetition number	Genomes	Phylum	E-value	Protein sequence	aa length	Confidence (%)	3D structure information	Identified functions in vitro	nucleotidic sequence	nucleotidic sequence length	GC %	adapted nucleotidic sequence for Esherichia Coli
A-1	hypothetical protein	16	GCA_001784125.1_ASM178412v1 GCA_001784155.1_ASM178415v1 GCA_003488235.1_ASM348823v1 GCA_000994635.1_ASM99463v1 GCA_000995025.1_ASM99502v1 GCA_000996225.1_ASM99622v1 GCA_000996635.1_ASM99663v1 GCA_000996805.1_ASM99680v1 GCA_001782265.1_ASM178226v1 GCA_001782395.1_ASM178239v1 GCA_001782595.1_ASM178259v1 GCA_001782725.1_ASM178272v1 GCA_001782735.1_ASM178273v1 GCA_001782755.1_ASM178275v1 GCA_00178384…	Microgenomates	6.02e-14	MTRRKLIGTIVFALFFMILGKNLDFVPKLSLPNTAARNAVSLRSDVTEYTQKQKGSYSVYYNNFQNNSSFGIDERQIIVSASVNKTPLIAVLYYLASKGEINLDSKITILEKDIQDYGTGSLRYEKPGGSYSLRNLAKLSLKQSDNTAAHVLGVRIGMDKIQKTIDEWGLTQTNMADNKTSNYDVYLLFRKIYNGEVTNAAHTQELLSFFTDSDFEDRLPALLPEGTIVYHKTGDAEGGVHDVGIIKNGENAYYLGVMTSDIGEEEGEAKRAIAEISKIIFERQKDK	287	100	beta-lactamase class a-like protein	Amoxicillinase, Ampicillinase, RNase	ATGACCAGAAGAAAGCTGATCGGTACCATCGTCTTTGCCTTATTCTTCATGATTTTGGGG AAAAATCTGGATTTCGTGCCCAAGCTTTCGCTTCCCAATACCGCGGCTAGAAATGCAGTG TCTTTACGAAGCGACGTTACCGAATATACTCAAAAACAAAAAGGGTCTTACTCTGTTTAC TATAATAATTTTCAGAACAATTCTTCTTTTGGAATTGATGAGCGCCAAATTATAGTTTCA GCCTCGGTAAATAAGACTCCACTAATTGCTGTTCTTTATTACCTAGCCAGTAAAGGCGAG ATTAATCTAGACAGCAAAATTACAATCCTTGAAAAAGACATTCAGGACTACGGGACAGGA AGTCTCAGGTACGAGAAGCCGGGCGGGTCTTAC…	878	41.31	CATATGTGGTCACATCCGCAGTTTGAAAAAGAGAACCTGTATTTTCAGAGCACCCGTCGTAAACTGATTGGCACCATTGTTTTTGCCCTGTTTTTTATGATCCTGGGCAAAAATCTGGATTTCGTTCCGAAACTGAGCCTGCCGAATACCGCAGCACGTAATGCAGTTAGCCTGCGTAGTGATGTTACCGAATATACCCAGAAACAGAAAGGTAGCTATAGCGTGTATTACAACAACTTCCAGAACAATAGCAGCTTTGGTATTGATGAACGCCAGATTATTGTTAGCGCAAGCGTGAATAAAACACCGCTGATTGCAGTTCTGTATTATCTGGCAAGCAAAGGCGAAATTAACCTGGATAGCAAAATTACCATCCTGGAAAAAGATATCCAGGATTAT…
A-2	hypothetical protein	16	GCA_001784125.1_ASM178412v1 GCA_001784155.1_ASM178415v1 GCA_003488235.1_ASM348823v1 GCA_000994635.1_ASM99463v1 GCA_000995025.1_ASM99502v1 GCA_000996225.1_ASM99622v1 GCA_000996635.1_ASM99663v1 GCA_000996805.1_ASM99680v1 GCA_001782265.1_ASM178226v1 GCA_001782395.1_ASM178239v1 GCA_001782595.1_ASM178259v1 GCA_001782725.1_ASM178272v1 GCA_001782735.1_ASM178273v1 GCA_001782755.1_ASM178275v1 GCA_00178384…	Microgenomates	1.02e-09	MPLKFVWLILPLIGIPLLLSTFAKSQIQTKVISPLVENIDIPFMDSGIKQIAQEELGKENNYAVVVKNLRSGGLYAQNENETFDSASLYKLWVMAVAFQKIKDGSLNENEVLSLPVSYLNDALSTTTPTPTLEGEIKPTGAPGESEEISMRTDIAIEKMITVSDNYAALLVASRSGTASIVNFIKGYGLKNSNFRQPPQTTAGDVALFFEKLYKKEVVDSEFSERMIDILKRQSLNDRIPKYLPESVAVAHKTGEIGEFKHDAGIVFGTKDDYIIVVLSKTKDPTIAAEKIAKFSEKVFEYFN	303	100	beta-lactamase class a-like protein	Penicillinase, Amoxicillinase, Ampicillinase	ATGCCTTTAAAATTTGTCTGGCTTATTTTGCCTTTAATAGGAATTCCACTGCTTCTTTCAACATTTGCAAAGTCTCAGATCCAAACAAAAGTCATCTCACCCTTGGTGGAGAACATTGACATTCCTTTCATGGATAGCGGTATCAAACAAATAGCGCAGGAGGAGTTGGGAAAGGAAAATAACTACGCTGTAGTTGTTAAAAATCTTAGATCAGGAGGGCTATACGCGCAAAATGAAAATGAAACATTTGACTCTGCAAGTCTTTACAAGCTTTGGGTGATGGCCGTAGCTTTTCAAAAAATAAAAGACGGAAGTTTAAATGAAAATGAAGTACTTAGTCTTCCCGTCTCATACCTAAACGACGCTCTATCTACCACCACTCCCACACCCACTCTCGAA…	912	39.14	CATATGTGGTCACATCCGCAGTTTGAAAAAGAGAACCTGTATTTTCAGAGTCCGCTGAAATTTGTTTGGCTGATTCTGCCGCTGATTGGTATTCCGCTGCTGCTGAGCACCTTTGCAAAAAGCCAGATTCAGACCAAAGTTATTAGTCCGCTGGTTGAGAATATTGACATCCCGTTTATGGATAGCGGCATTAAACAAATTGCACAAGAAGAACTGGGCAAAGAAAACAATTATGCCGTGGTTGTTAAAAATCTGCGTAGCGGTGGTCTGTATGCACAGAATGAAAATGAAACCTTTGATAGCGCCAGCCTGTATAAACTGTGGGTTATGGCAGTTGCATTCCAGAAAATCAAAGATGGTAGCCTGAATGAAAACGAAGTTCTGAGCCTGCCGGTTAGC…
B-1	MBL-fold metallo-hydrolase superfamily	7	GCA_001788305.1_ASM178830v1 GCA_001788355.1_ASM178835v1 GCA_001790045.1_ASM179004v1 GCA_001790095.1_ASM179009v1 GCA_001790115.1_ASM179011v1 GCA_001790155.1_ASM179015v1 GCA_001790195.1_ASM179019v1	Microgenomates	1e-07	MKIKKEGETNSGWFMIKRVLKNIWGIAEFGHNEKVISYLVIGKKQVLLFDTGMGIDNIRQAIKKITHLPILVVNSHTHFDHIGGNYQFDEIFLFDHEFSSQNAGNGFSQESMFGAFKKNSFVKRPPRSFSCAKYRIKPFMWTKKIVDNYKLYIDPFVFTVLHTPGHSPDSICLYESNKKILFSGDTLYPGNIYLHLAESNLTDYLNSIKKLMKLSISIIFPAHNQFNFEISHINKIYKVLINTKYKDINKVFIADKTSLLIKK	263	100	Metal-dependent hydrolases of the beta-lactamase superfamily II	Penicillinase, Amoxicillinase, Rnase	ATGAAAATAAAAAAAGAAGGTGAAACAAACAGTGGTTGGTTTATGATAAAAAGGGTTTTAAAAAATATCTGGGGGATAGCGGAATTTGGTCATAATGAAAAGGTTATATCATATCTGGTGATAGGAAAAAAACAAGTCCTCTTGTTTGATACTGGTATGGGGATAGACAACATAAGACAGGCTATCAAAAAAATCACTCACCTACCAATACTTGTAGTGAATTCGCACACTCATTTTGACCATATAGGTGGTAACTATCAGTTTGATGAAATTTTCCTTTTTGATCATGAGTTCAGTTCTCAAAACGCAGGTAACGGATTCTCTCAAGAATCTATGTTTGGTGCATTTAAAAAAAATAGTTTTGTTAAAAGACCTCCTCGCTCGTTTTCTTGTGCCAAA…	792	31	CATATGTGGTCACATCCGCAGTTTGAAAAAGAGAACCTGTATTTCCAGAGCAAAATCAAGAAAGAAGGCGAAACCAATAGCGGCTGGTTTATGATTAAACGTGTGCTGAAAAACATTTGGGGCATTGCAGAATTTGGCCACAACGAAAAAGTTATCAGCTATCTGGTGATCGGCAAAAAACAGGTTCTGCTGTTTGATACCGGCATGGGCATTGATAATATTCGTCAGGCAATCAAGAAGATTACCCATCTGCCGATTCTGGTTGTTAATAGCCATACGCATTTTGATCATATCGGTGGCAACTATCAGTTCGATGAAATCTTTCTGTTTGACCACGAATTCAGCAGCCAGAATGCAGGTAATGGTTTTAGCCAAGAAAGCATGTTTGGTGCCTTCAAA…
B-2	hypothetical protein	13	GCA_003518025.1_ASM351802v1 GCA_001820225.1_ASM182022v1 GCA_001820295.1_ASM182029v1 GCA_001820325.1_ASM182032v1 GCA_001820395.1_ASM182039v1 GCA_001820405.1_ASM182040v1 GCA_001820445.1_ASM182044v1 GCA_001820535.1_ASM182053v1 GCA_001820555.1_ASM182055v1 GCA_001821925.1_ASM182192v1 GCA_001822075.1_ASM182207v1 GCA_001822135.1_ASM182213v1 GCA_001822155.1_ASM182215v1	Parcubacteria	0.000338	MPAEVKILVEGYTTADAKAENRGEEKTCATISLIRDKDLAIVVDPGVLESQQILIDALKKERLALEDVDVVCITHSHIDHYRNIGMFKDAKALDYFGLWNKNACEEWREYFTPNIQILKTPGHDYTSITLFVSTDEGVVAVCGDVFWKENYPKYDVYALDPEKLENSRHLVLRMADWIVPGHAGMYENVRAPFKEDKEQPVKKSTDTQPFCRKCHRPMQKNERCLCQPSICIRCCECNLDCDLCGCSHKRK	251	100	Metallo-betala-ctamase, human metallo beta lactamase containing protein 1	Ampicillinase	ATGCCAGCCGAAGTTAAAATTTTAGTGGAGGGTTATACAACAGCTGATGCAAAAGCTGAAAATAGAGGTGAAGAAAAAACCTGCGCCACAATTAGCCTAATAAGAGACAAAGATTTGGCAATAGTGGTTGACCCGGGGGTTTTAGAAAGCCAGCAAATTTTAATTGATGCTTTAAAAAAAGAGAGGTTGGCATTAGAGGACGTTGACGTAGTGTGTATAACTCATTCGCATATAGACCATTACAGAAACATAGGAATGTTTAAAGATGCCAAGGCATTAGATTATTTTGGATTATGGAATAAAAACGCGTGTGAAGAATGGCGCGAGTATTTTACCCCCAATATACAAATTTTGAAAACTCCGGGCCACGATTATACTTCTATAACCCTTTTTGTTAGC…	756	40.87	CATATGTGGTCACATCCGCAGTTTGAAAAAGAGAACCTGTATTTTCAGAGTCCGGCAGAAGTTAAAATTCTGGTTGAAGGTTATACCACCGCAGATGCAAAAGCAGAAAATCGTGGTGAAGAAAAAACCTGTGCAACCATTAGCCTGATTCGTGATAAAGATCTGGCCATTGTTGTTGATCCGGGTGTTCTGGAAAGCCAGCAGATTCTGATTGATGCACTGAAAAAAGAACGTCTGGCACTGGAAGATGTTGATGTTGTTTGTATTACCCATAGCCACATCGATCATTATCGCAACATTGGCATGTTCAAAGATGCCAAAGCACTGGATTATTTTGGCCTGTGGAATAAAAACGCATGTGAAGAATGGCGTGAATATTTCACCCCGAATATTCAGATC…
B-3	hypothetical protein	4	GCA_002381545.1_ASM238154v1 GCA_002404315.1_ASM240431v1 GCA_002405365.1_ASM240536v1 GCA_002413425.1_ASM241342v1	Saccharibacteria	0.000383	MGQRRLATPKGDDQSKRPATKKSNTAVMNSTTTRKGEVFRAQRRTSENVNLRASQHVIDIPVNKSVYNGYGGEQFSAKMQPKRTRGGKSKLRIIPIGGVGEMGIGKNMNAIEYDDEIIVVDMGFLFPGSDYPGINYITPDITWLEENKHKIKAHVFTHGHLDHIGSFRHFIHRIPAPVYASKFTVGMLDKSMADADTDFQPDFRVMDPLSHEVVQVSKHFSVELVRVNHSIPDSTAVVIRTPLGVVIDSGDWRFEESPVDGQKFDLKRMTEVASKEGVLMFMNESTNCESAGTHTHTEFDIQYSIGQVMDKFSNSRVILSCFSSQVHRLQLILEEAHKHGRKVAFAGFSMIQNLEVALRSGTIKIPKNTVMKMEDIIKLPDSQVTVVCTGSQGEFNAVL…	722	100	Hydrolase, Ribonuclease j 1; unusual, dual endo- and exonuclease activity in the degradosome2 explained by crystal structure analysis of rnase j1	RNase	ATGGGTTCACAACGAATCTCAACACCACAGGGTGACAGCCAGTCAAAACGGCCACAGCAACACCCACGGCCAAAATCTAACAACACGGTCTTGGCTAACACGCAGACCCGCAAAGGCGAAGTCTTTCGGGCGCAACGACGCACCAGCGAAGGAGTTAATCTGCAGGCCTCACAACACCTTATTAACGTGCCCGTTAACAAGTCACTTTATAACGGTTATGAGGGCCGCCAATTTAGTACCGCCGATCAAAAACGCCAACCACGTACCAGTGGTCCGAAGCTAAAGATTATACCAATCGGTGGCTTGGGTGAGATGGGTATTGGCAAAAACATGATGGCGATTGAATACGAGAACGATATTATTGTCATCGATTGTGGCTTTCTGTTTCCAGGCGCCGAT…	2169	48	CATATGTGGTCACATCCGCAGTTTGAAAAAGAGAACCTGTATTTTCAGAGCGGTCAGCGTCGTCTGGCAACCCCGAAAGGTGATGATCAGAGCAAACGTCCGGCAACCAAAAAAAGCAATACCGCAGTTATGAATAGCACCACCACACGTAAAGGTGAAGTTTTTCGTGCACAGCGTCGTACCAGCGAAAATGTTAATCTGCGTGCAAGCCAGCATGTTATTGATATTCCGGTGAATAAAAGCGTGTATAATGGTTATGGTGGCGAACAGTTTAGCGCAAAAATGCAGCCGAAACGTACCCGTGGTGGTAAAAGCAAACTGCGTATTATTCCGATTGGTGGTGTTGGTGAAATGGGCATTGGCAAAAATATGAACGCCATCGAATATGACGATGAGATT…
